# Supplementary material for: Role of MicroRNAs in Controlling Gene Expression in Different Segments of the Human Epididymis
Source: PLoS One. 2012 Apr 12;7(4):e34996. doi: 10.1371/journal.pone.0034996 (PMC3325285; doi:10.1371/journal.pone.0034996)
Supplement: Table S1 — List of miRNAs with a mean Log 2 signal intensity above the threshold of 3.2 in the different epididymal regions (Caput, corpus, and cauda) according to microarray analysis. – indicates miRNAs with a mean Log 2 signal intensity below 3.2. (XLS) [file pone.0034996.s005.xls]

## Sheet: Sheet1
	Caput	hsa-let-7e-star_st
		hsa-miR-1249_st
		hsa-miR-1299_st
		hsa-miR-16-2-star_st
		hsa-miR-188-5p_st
		hsa-miR-194-star_st
		hsa-miR-194_st
		hsa-miR-30e-star_st
		hsa-miR-34b_st
		hsa-miR-34c-5p_st
		hsa-miR-483-3p_st
		hsa-miR-489_st
		hsa-miR-551b-star_st
	Corpus	hsa-miR-1291_st
		hsa-miR-141_st
		hsa-miR-146b-5p_st
		hsa-miR-19b-1-star_st
		hsa-miR-27b-star_st
		hsa-miR-29c-star_st
		hsa-miR-513a-5p_st
		hsa-miR-621_st
		hsa-miR-625_st
		hsa-miR-628-3p_st
		hsa-miR-629_st
		hsa-miR-636_st
		hsa-miR-769-3p_st
	Cauda	hsa-let-7b-star_st
		hsa-let-7c-star_st
		hsa-let-7d-star_st
		hsa-miR-1181_st
		hsa-miR-1226-star_st
		hsa-miR-1231_st
		hsa-miR-1236_st
		hsa-miR-1274a_st
		hsa-miR-129-5p_st
		hsa-miR-1300_st
		hsa-miR-143-star_st
		hsa-miR-155-star_st
		hsa-miR-196a-star_st
		hsa-miR-196a_st
		hsa-miR-21-star_st
		hsa-miR-218-2-star_st
		hsa-miR-365_st
		hsa-miR-371-5p_st
		hsa-miR-492_st
		hsa-miR-495_st
		hsa-miR-509-3-5p_st
		hsa-miR-548c-3p_st
		hsa-miR-559_st
		hsa-miR-570_st
		hsa-miR-603_st
		hsa-miR-639_st
		hsa-miR-641_st
		hsa-miR-802_st

## Sheet: Sheet2
Table S1: List of miRNAs with a mean Log 2 signal intensity above the threshold of 3.2 in the different epididymal regions (Caput, corpus, and cauda) according to microarray analysis. – indicates miRNAs with a mean Log 2 signal intensity below 3.2.
	Mean Log2 Intensity
MiRNAs	CAPUT	CORPUS	CAUDA
hsa-let-7e-star_st	3.35242	-	-
hsa-miR-1249_st	3.36873	-	-
hsa-miR-1299_st	3.3279	-	-
hsa-miR-16-2-star_st	3.54264	-	-
hsa-miR-188-5p_st	3.50466	-	-
hsa-miR-194-star_st	3.76668	-	-
hsa-miR-194_st	5.99234	-	-
hsa-miR-30e-star_st	3.36722	-	-
hsa-miR-34b_st	5.03864	-	-
hsa-miR-34c-5p_st	5.22385	-	-
hsa-miR-483-3p_st	3.31041	-	-
hsa-miR-489_st	3.50687	-	-
hsa-miR-551b-star_st	3.38676	-	-
hsa-miR-1291_st	-	3.24848	-
hsa-miR-141_st	-	3.4004	-
hsa-miR-146b-5p_st	-	4.55792	-
hsa-miR-19b-1-star_st	-	3.35776	-
hsa-miR-27b-star_st	-	3.3269	-
hsa-miR-29c-star_st	-	3.46585	-
hsa-miR-513a-5p_st	-	3.20715	-
hsa-miR-621_st	-	3.45103	-
hsa-miR-625_st	-	3.273	-
hsa-miR-628-3p_st	-	3.46203	-
hsa-miR-629_st	-	3.22677	-
hsa-miR-636_st	-	3.33579	-
hsa-miR-769-3p_st	-	3.46702	-
hsa-let-7b-star_st	-	-	3.88912
hsa-let-7c-star_st	-	-	3.51404
hsa-let-7d-star_st	-	-	3.2881
hsa-miR-1181_st	-	-	3.52795
hsa-miR-1226-star_st	-	-	3.6083
hsa-miR-1231_st	-	-	3.85437
hsa-miR-1236_st	-	-	3.28525
hsa-miR-1274a_st	-	-	3.35334
hsa-miR-129-5p_st	-	-	3.3421
hsa-miR-1300_st	-	-	3.96165
hsa-miR-143-star_st	-	-	3.96314
hsa-miR-155-star_st	-	-	3.2822
hsa-miR-196a-star_st	-	-	3.51072
hsa-miR-196a_st	-	-	3.81935
hsa-miR-21-star_st	-	-	3.5108
hsa-miR-218-2-star_st	-	-	3.41857
hsa-miR-365_st	-	-	3.24765
hsa-miR-371-5p_st	-	-	3.32956
hsa-miR-492_st	-	-	3.65036
hsa-miR-495_st	-	-	3.25643
hsa-miR-509-3-5p_st	-	-	3.43655
hsa-miR-548c-3p_st	-	-	3.56841
hsa-miR-559_st	-	-	4.01111
hsa-miR-570_st	-	-	3.23347
hsa-miR-603_st	-	-	3.29299
hsa-miR-639_st	-	-	3.29901
hsa-miR-641_st	-	-	3.31423
hsa-miR-802_st	-	-	3.21923
hsa-miR-1202_st	3.80181	-	3.73736
hsa-miR-1224-5p_st	3.66235	-	3.82173
hsa-miR-1246_st	3.63659	-	4.45902
hsa-miR-1272_st	3.4683	-	3.9872
hsa-miR-129-3p_st	3.52375	-	3.50001
hsa-miR-184_st	7.0012	-	3.54797
hsa-miR-202_st	3.49138	-	4.29236
hsa-miR-663b_st	3.69753	-	3.50412
hsa-miR-885-5p_st	3.46765	-	3.4217
hsa-miR-92a-1-star_st	3.55823	-	3.26637
hsa-miR-92a-2-star_st	3.68247	-	3.40443
hsa-miR-93-star_st	3.73013	-	3.32919
hsa-miR-943_st	3.44684	-	3.24949
hsa-miR-1254_st	-	3.5303	3.22966
hsa-miR-409-5p_st	-	3.75272	3.59753
hsa-miR-517-star_st	-	3.53504	3.26925
hsa-miR-519b-3p_st	-	3.36775	3.47597
hsa-miR-539_st	-	3.53152	3.39835
hsa-miR-543_st	-	3.43938	3.43824
hsa-miR-550-star_st	-	3.25726	3.60089
hsa-miR-623_st	-	3.27978	3.29207
hsa-miR-665_st	-	3.50738	4.0668
hsa-miR-885-3p_st	-	3.33477	4.24568
hsa-miR-890_st	-	5.8239	5.17894
hsa-miR-891b_st	-	3.2445	3.28577
hsa-miR-892a_st	-	6.1033	5.80448
hsa-miR-892b_st	-	10.0539	10.487
hsa-miR-1267_st	3.53118	3.58587	-
hsa-miR-1270_st	3.90591	3.96055	-
hsa-miR-135a-star_st	3.58369	3.76819	-
hsa-miR-146a_st	3.65212	3.55432	-
hsa-miR-200a-star_st	3.65217	3.45837	-
hsa-miR-200a_st	3.55501	4.24872	-
hsa-miR-204_st	3.75626	3.21999	-
hsa-miR-20a_st	3.5577	3.90499	-
hsa-miR-20b_st	3.64452	4.50718	-
hsa-miR-29b-1-star_st	3.53541	3.36327	-
hsa-miR-30a-star_st	5.93525	4.77829	-
hsa-miR-30c-2-star_st	6.3953	4.96176	-
hsa-miR-363_st	3.93987	4.72796	-
hsa-miR-484_st	3.85221	3.64961	-
hsa-miR-505_st	3.48599	3.42587	-
hsa-miR-550_st	3.805	3.80084	-
hsa-miR-629-star_st	3.61011	3.35023	-
hsa-miR-654-5p_st	3.5678	3.57504	-
hsa-miR-760_st	4.052	3.66229	-
hsa-miR-769-5p_st	3.55798	3.66634	-
hsa-miR-887_st	3.30378	3.38546	-
hsa-let-7a_st	12.4399	11.8674	12.5606
hsa-let-7b_st	14.3336	14.2242	14.3991
hsa-let-7c_st	13.8767	13.5533	13.9329
hsa-let-7d_st	11.5848	11.295	11.6253
hsa-let-7e_st	11.7611	11.5216	11.8808
hsa-let-7f_st	6.67342	4.5289	7.12185
hsa-let-7g_st	6.34093	5.39016	6.8709
hsa-let-7i_st	7.74204	7.00729	7.92149
hsa-miR-100_st	9.09345	8.08173	8.45404
hsa-miR-103_st	10.3546	9.68575	10.5497
hsa-miR-106a_st	6.11862	4.47981	5.7376
hsa-miR-106b-star_st	6.58375	6.32867	6.22873
hsa-miR-106b_st	4.86896	4.13156	4.26958
hsa-miR-107_st	9.91908	9.1377	10.1639
hsa-miR-10a_st	5.66669	3.48319	7.00515
hsa-miR-10b_st	6.03149	5.38444	6.70995
hsa-miR-1180_st	9.09713	7.79682	8.5884
hsa-miR-1184_st	3.64256	4.23162	3.29618
hsa-miR-1207-5p_st	8.63402	9.74592	8.4249
hsa-miR-1225-5p_st	6.01629	6.45937	5.1691
hsa-miR-1228-star_st	8.82968	10.3435	9.1142
hsa-miR-1228_st	4.35778	5.11701	4.77329
hsa-miR-1229_st	3.50164	4.0176	4.01336
hsa-miR-1234_st	4.48849	4.34186	4.38581
hsa-miR-1238_st	3.67027	3.98038	3.42823
hsa-miR-1244_st	4.07562	3.85531	4.14534
hsa-miR-1247_st	5.46574	3.97804	4.57561
hsa-miR-125a-3p_st	5.5526	5.04577	5.6039
hsa-miR-125a-5p_st	12.1703	12.0232	11.8192
hsa-miR-125b-1-star_st	5.57095	4.85341	5.66455
hsa-miR-125b-2-star_st	6.82976	6.58759	6.19409
hsa-miR-125b_st	13.2832	12.9031	13.2858
hsa-miR-1260_st	3.71178	3.20477	3.58
hsa-miR-1263_st	4.01751	3.92536	3.74923
hsa-miR-1268_st	8.00217	8.67032	7.82487
hsa-miR-126_st	4.4102	4.6136	5.33468
hsa-miR-127-3p_st	9.33091	7.98234	9.38539
hsa-miR-1271_st	5.98981	5.25016	5.95337
hsa-miR-1274b_st	3.66825	3.78318	3.71548
hsa-miR-1275_st	7.09086	5.23403	6.10411
hsa-miR-1280_st	6.74892	6.24004	6.34753
hsa-miR-1281_st	6.84523	7.37271	6.73894
hsa-miR-1287_st	3.72827	3.49296	3.54833
hsa-miR-1292_st	3.36278	3.48135	3.73179
hsa-miR-1296_st	5.73715	5.20587	4.94847
hsa-miR-1301_st	6.20342	5.42786	7.15632
hsa-miR-1307_st	6.79725	7.27618	6.78144
hsa-miR-1308_st	7.12327	6.57416	5.73673
hsa-miR-130a_st	5.1227	4.11128	5.22381
hsa-miR-130b_st	4.07767	3.60764	4.46844
hsa-miR-1323_st	3.93606	4.25837	3.57299
hsa-miR-132_st	6.94776	6.44337	6.38538
hsa-miR-133a_st	3.3071	4.75219	3.82604
hsa-miR-133b_st	3.64587	4.31221	3.721
hsa-miR-134_st	6.46513	5.02921	6.53847
hsa-miR-138-1-star_st	5.62073	5.4437	5.39705
hsa-miR-139-3p_st	4.22009	4.04323	4.01738
hsa-miR-139-5p_st	8.24254	8.65942	8.00319
hsa-miR-140-3p_st	9.05441	9.17671	9.02917
hsa-miR-143_st	8.07097	9.76563	8.49538
hsa-miR-145_st	13.4144	13.9957	13.6048
hsa-miR-146b-3p_st	3.7901	3.25615	5.15351
hsa-miR-148b_st	4.18435	3.3832	4.07206
hsa-miR-149-star_st	9.6973	11.0201	9.61456
hsa-miR-149_st	8.8	8.4514	9.37595
hsa-miR-150-star_st	3.94281	4.31244	3.53533
hsa-miR-150_st	7.83929	8.53671	7.9036
hsa-miR-151-3p_st	5.83709	5.17843	6.68093
hsa-miR-151-5p_st	9.39763	8.95259	9.87736
hsa-miR-152_st	5.04918	4.44855	5.37229
hsa-miR-155_st	6.65051	7.19564	8.63548
hsa-miR-15b_st	8.45789	7.33355	8.1767
hsa-miR-16_st	6.58995	6.97847	7.30142
hsa-miR-17_st	6.39702	4.69011	6.27479
hsa-miR-181a-2-star_st	5.80636	3.64091	5.79031
hsa-miR-181a_st	10.7761	10.4382	10.8455
hsa-miR-181b_st	7.86507	6.23509	8.28322
hsa-miR-181c_st	6.12602	5.15702	5.74973
hsa-miR-181d_st	3.72794	3.22271	3.60585
hsa-miR-1825_st	5.26321	5.80855	5.24809
hsa-miR-1826_st	12.9895	13.0161	12.912
hsa-miR-182_st	4.88858	5.16652	6.83848
hsa-miR-183-star_st	3.60595	4.07367	4.15784
hsa-miR-183_st	3.7467	3.38251	6.68076
hsa-miR-185_st	5.72782	5.07801	6.32438
hsa-miR-187-star_st	3.92992	3.9649	3.94643
hsa-miR-187_st	4.65698	7.28646	7.44396
hsa-miR-188-3p_st	3.31727	3.29154	3.71455
hsa-miR-18a-star_st	4.00378	3.96309	4.54979
hsa-miR-191-star_st	4.2905	4.47527	4.42171
hsa-miR-191_st	11.1745	10.9935	11.3916
hsa-miR-193a-5p_st	8.65611	7.40345	8.47319
hsa-miR-193b-star_st	4.36714	5.49566	3.99209
hsa-miR-193b_st	8.88062	11.2184	8.82413
hsa-miR-195_st	4.80357	4.23589	4.66546
hsa-miR-197_st	8.76462	8.78178	8.33132
hsa-miR-199a-3p_st	6.18769	5.29722	6.17872
hsa-miR-199a-5p_st	7.84251	6.35817	7.2377
hsa-miR-199b-3p_st	6.08797	5.8423	6.48781
hsa-miR-200b-star_st	8.28003	7.16308	9.05372
hsa-miR-200b_st	7.22671	5.00654	8.3775
hsa-miR-200c_st	12.2477	11.7709	12.9709
hsa-miR-205_st	7.70746	11.42	12.0698
hsa-miR-210_st	7.90432	7.52827	8.94813
hsa-miR-212_st	3.33542	3.3715	3.30147
hsa-miR-214-star_st	4.39696	3.78426	4.11319
hsa-miR-214_st	12.4925	12.5073	12.0754
hsa-miR-221_st	11.3028	11.4443	11.8844
hsa-miR-222_st	11.3318	11.6028	11.7238
hsa-miR-22_st	7.00258	7.40222	7.79788
hsa-miR-23a_st	10.8988	11.1017	10.8148
hsa-miR-23b-star_st	4.35132	4.57199	4.53604
hsa-miR-23b_st	12.3493	12.7447	12.4581
hsa-miR-24_st	10.5553	10.4023	10.3833
hsa-miR-25-star_st	4.12589	4.08125	3.89173
hsa-miR-25_st	6.55296	6.064	6.97383
hsa-miR-26a_st	11.0614	10.3175	11.0775
hsa-miR-27a_st	5.51774	4.78275	5.64418
hsa-miR-27b_st	8.33592	8.89816	9.04234
hsa-miR-28-3p_st	6.56902	7.35036	6.78566
hsa-miR-28-5p_st	4.24891	4.49312	4.58377
hsa-miR-296-3p_st	3.69355	3.35965	3.24961
hsa-miR-298_st	3.87205	4.17721	4.24333
hsa-miR-29a_st	6.27381	4.52966	5.72416
hsa-miR-29b-2-star_st	6.55508	6.71972	7.37048
hsa-miR-30a_st	5.60799	3.74659	4.93918
hsa-miR-30b-star_st	5.1204	3.97539	4.52008
hsa-miR-30b_st	5.14227	4.05215	5.10156
hsa-miR-30c_st	8.85561	7.81342	8.23576
hsa-miR-30d_st	8.29302	7.7946	7.97607
hsa-miR-31_st	9.53502	8.52297	10.1039
hsa-miR-320a_st	12.13	12.1675	11.9137
hsa-miR-320b_st	12.1086	12.1582	11.9077
hsa-miR-320c_st	11.8332	11.9713	11.6666
hsa-miR-320d_st	10.3534	10.3075	10.2369
hsa-miR-324-3p_st	7.70165	7.67423	7.67489
hsa-miR-324-5p_st	6.1441	6.07324	6.34555
hsa-miR-328_st	7.43361	6.39601	7.13486
hsa-miR-330-3p_st	4.8581	3.44197	4.3807
hsa-miR-331-3p_st	5.96157	5.91797	5.78401
hsa-miR-337-3p_st	3.3586	4.06092	3.43481
hsa-miR-338-5p_st	4.21727	4.21387	3.82761
hsa-miR-339-3p_st	5.55718	4.96343	5.47125
hsa-miR-339-5p_st	7.54649	6.71476	7.22256
hsa-miR-342-3p_st	10.237	9.36168	9.88651
hsa-miR-342-5p_st	7.2643	6.18276	7.68886
hsa-miR-345_st	7.05601	6.15081	6.64765
hsa-miR-346_st	6.21442	5.22598	5.89692
hsa-miR-34a_st	5.78569	4.58128	5.9151
hsa-miR-34b-star_st	3.93883	3.68566	3.48912
hsa-miR-34c-3p_st	8.66299	3.62393	4.12339
hsa-miR-361-5p_st	8.79676	8.59678	8.87608
hsa-miR-362-5p_st	5.06841	3.90012	6.29108
hsa-miR-370_st	3.84141	3.7605	4.30636
hsa-miR-375_st	6.53139	7.32919	9.66457
hsa-miR-377-star_st	3.48133	3.815	3.36417
hsa-miR-378-star_st	4.12998	5.80833	4.48042
hsa-miR-378_st	7.38856	8.16508	7.13491
hsa-miR-382_st	4.27801	3.32689	4.54119
hsa-miR-383_st	4.73117	4.71456	3.96036
hsa-miR-409-3p_st	6.50982	5.74146	6.65747
hsa-miR-422a_st	5.51361	6.81629	5.06602
hsa-miR-423-3p_st	10.2407	10.0878	9.75878
hsa-miR-423-5p_st	8.63335	7.75985	8.42079
hsa-miR-424-star_st	8.06411	6.65489	8.46272
hsa-miR-425-star_st	5.3342	4.46888	4.94689
hsa-miR-425_st	6.6893	6.71368	7.07901
hsa-miR-432_st	6.99182	6.01521	7.22723
hsa-miR-433_st	6.40429	4.64975	5.82551
hsa-miR-455-3p_st	9.40008	8.4893	9.05364
hsa-miR-483-5p_st	4.94678	4.4832	4.2086
hsa-miR-485-5p_st	5.09285	3.92589	4.277
hsa-miR-486-5p_st	4.24908	5.50641	3.99661
hsa-miR-487b_st	4.73247	3.67044	5.35825
hsa-miR-491-5p_st	6.46694	6.47902	6.438
hsa-miR-494_st	9.65072	9.35902	9.14576
hsa-miR-497_st	4.54183	5.1376	4.37798
hsa-miR-500-star_st	8.57692	7.45954	9.74632
hsa-miR-500_st	5.74164	5.38036	7.85053
hsa-miR-501-3p_st	7.70631	6.96996	8.78474
hsa-miR-501-5p_st	4.8662	4.27465	7.41238
hsa-miR-502-3p_st	8.63902	7.62645	9.73892
hsa-miR-503_st	4.68905	3.72427	5.95432
hsa-miR-504_st	6.28822	6.42663	5.1822
hsa-miR-505-star_st	6.0082	5.90541	5.57455
hsa-miR-508-5p_st	3.77008	3.92198	3.45347
hsa-miR-509-3p_st	5.11538	5.46221	5.41764
hsa-miR-520b_st	3.41835	3.2673	3.47481
hsa-miR-532-3p_st	9.55614	8.90675	10.3688
hsa-miR-532-5p_st	6.68966	4.83475	7.74557
hsa-miR-542-5p_st	4.92369	3.37778	5.87716
hsa-miR-548a-3p_st	3.40957	4.58682	3.49572
hsa-miR-572_st	4.81933	4.44195	4.73352
hsa-miR-574-3p_st	11.6494	11.8314	11.3019
hsa-miR-574-5p_st	7.46605	8.04353	7.27528
hsa-miR-589-star_st	3.37413	3.45879	3.28625
hsa-miR-596_st	3.95451	3.60089	3.97777
hsa-miR-602_st	3.61962	4.02184	3.37427
hsa-miR-615-3p_st	5.42605	4.43643	6.0722
hsa-miR-635_st	3.7255	3.86107	3.57324
hsa-miR-638_st	11.0452	11.9598	11.0123
hsa-miR-652_st	6.02733	4.99371	6.24255
hsa-miR-654-3p_st	3.93825	3.3416	3.74772
hsa-miR-659_st	3.44777	3.41942	3.25278
hsa-miR-663_st	7.78617	9.14616	7.92817
hsa-miR-664-star_st	5.15956	4.25332	5.52703
hsa-miR-671-5p_st	5.55758	5.26384	4.3444
hsa-miR-675_st	4.2771	4.56114	3.91989
hsa-miR-720_st	6.02388	6.23745	5.3751
hsa-miR-744_st	9.05671	8.4796	9.09443
hsa-miR-766_st	5.27629	4.19993	5.09154
hsa-miR-768-3p_st	11.951	11.3914	11.4738
hsa-miR-768-5p_st	12.2917	11.8148	11.8931
hsa-miR-874_st	5.96097	4.90049	4.51402
hsa-miR-877_st	5.81976	5.38061	5.74199
hsa-miR-886-3p_st	8.30472	6.19215	6.45535
hsa-miR-886-5p_st	6.08175	5.71112	5.89187
hsa-miR-891a_st	6.53485	13.2098	13.1395
hsa-miR-921_st	3.96735	4.06588	3.87693
hsa-miR-923_st	12.8579	12.9824	12.5877
hsa-miR-92a_st	11.7633	11.0222	11.486
hsa-miR-92b-star_st	5.52589	5.46477	4.91661
hsa-miR-92b_st	9.24581	7.92022	7.14719
hsa-miR-933_st	4.3077	3.48076	4.39975
hsa-miR-935_st	4.18143	4.38836	3.59853
hsa-miR-938_st	4.36711	5.26746	3.9955
hsa-miR-939_st	5.00225	5.49338	4.67069
hsa-miR-93_st	7.4286	7.01686	7.3799
hsa-miR-940_st	4.98451	4.42787	4.74458
hsa-miR-941_st	4.64237	5.20449	4.83286
hsa-miR-98_st	4.78259	4.23723	4.4979
hsa-miR-99a_st	9.85478	9.61558	9.77689
hsa-miR-99b-star_st	6.53508	6.17994	6.17881
hsa-miR-99b_st	11.758	11.5366	11.2349
